# Supplementary material for: Novel Mobile Integrons and Strain-Specific Integrase Genes within Shewanella spp. Unveil Multiple Lateral Genetic Transfer Events within The Genus
Source: Microorganisms. 2022 May 26;10(6):1102. doi: 10.3390/microorganisms10061102 (PMC9229058; doi:10.3390/microorganisms10061102)
Supplement: Supplementary file 1 [file microorganisms-10-01102-s001.zip]

Archive with 11 entries (11 files):
- .DS_Store
- Figure S1. Genetic context of intI genes in Shewanella spp..tif
- Figure S2. ALER motives identified in the different integron integrases found in Shewanella spp..tif
- Figure S3. Source of Shewanella spp. isolates harboring various integron integrase gene types..tif
- Table S1. Complete Data Set.xlsx
- Table S2. Similarity and Identity of integron integrases found in Shewanella spp..xlsx
- Table S3. Additional information of integron integrases found in Shewanella spp...xlsx
- Table S4. Shewanella integrases found in other genera..xlsx
- Table S5. Source of Shewanella spp. isolates harboring integron integrases.xlsx
- Table S6. CALINs in complete genomes of Shewanella spp...xlsx
- Table S7. Description of genes and gene cassettes.xlsx
